# Supplementary material for: Vertical Binocular Disparity is Encoded Implicitly within a Model Neuronal Population Tuned to Horizontal Disparity and Orientation
Source: PLoS Comput Biol. 2010 Apr 22;6(4):e1000754. doi: 10.1371/journal.pcbi.1000754 (PMC2858673; doi:10.1371/journal.pcbi.1000754)
Supplement: Protocol S1 — Matlab code for running the simulations presented in this paper (Fig_ExampleRFs.m) (1.00 KB TXT) [file pcbi.1000754.s001.txt]

clear all
close all
load Templates
x = Stim.x;
y = Stim.y;
[x2,y2] = meshgrid(x,y);

figure('pos',[360   310   919   350])
nSF = length(Neurons.SF);
for jp=1:length(Neurons.Phase)
    for jSF=1:nSF
        jori = unidrnd(length(Neurons.Ori));
        jHD = unidrnd(length(Neurons.PrefHDisp));
        xrotL = (x2+Neurons.PrefHDisp(jHD)/2)*cosd(Neurons.Ori(jori)) + y2*sind(Neurons.Ori(jori));
        RFL = exp(-((x2+Neurons.PrefHDisp(jHD)/2).^2+y2.^2)/2/Neurons.SD(jSF)^2) .* cosd(360*Neurons.SF(jSF).*xrotL + Neurons.Phase(jp));        
        subplot(2,nSF,(jp-1)*nSF+jSF)
        imagesc(x,y,RFL); 
        axis equal tight
        caxis([-1 1.01])% the asymmetry is to avoid an artefact in the colormap which leads to grey bands acros the figure
        colormap gray
        hold on
        if jp==1
            title(sprintf('f = %5.4f cyc/pix',Neurons.SF(jSF)))
        end
    end
end
subplot(2,nSF,1)
text(-0.5,-0.2,'r e t i n a l   p o s i t i o n   i n   p i x e l s','fonts',12,'horizo','cent','vert','middle','rot',90,'units','norm')
text(-0.85,0.5,'even phase','fonts',14,'horizo','cent','vert','middle','rot',90,'units','norm')
subplot(2,nSF,nSF+1)
text(-0.85,0.5,'odd phase','fonts',14,'horizo','cent','vert','middle','rot',90,'units','norm')
subplot(2,nSF,8)
text(0.5,-0.25,'r  e  t  i  n  a  l     p  o  s  i  t  i  o  n     i  n     p  i  x  e  l   s ','fonts',12,'horizo','cent','vert','middle','units','norm')

set(gcf,'paperpositionmode','auto')
print -dtiff -r500 09-PLCB-RA-1052_Fig3.tif
