# Supplementary material for: Vertical Binocular Disparity is Encoded Implicitly within a Model Neuronal Population Tuned to Horizontal Disparity and Orientation
Source: PLoS Comput Biol. 2010 Apr 22;6(4):e1000754. doi: 10.1371/journal.pcbi.1000754 (PMC2858673; doi:10.1371/journal.pcbi.1000754)
Supplement: Protocol S2 — Matlab code for generating Fig 4 (Fig_ExampleImages.m) (1.00 KB TXT) [file pcbi.1000754.s002.txt]

clear all
close all
randn('state',4)
Stim.HDisp = 2;
Stim.VDisp = 1;
Stim.x = [1:9];
Stim.y = [1:9];
Stim.Type = 'Gaussian Noise';
[imL,imR]=MakeStim(Stim);
figure('pos',[360   278   771   361])
subplot(1,2,1)
imagesc(imL)
title('left image','fonts',16)
subplot(1,2,2)
imagesc(imR)
colormap gray
title('right image','fonts',16)
xpos = 5;
ypos = 4;
for j=1:2
    subplot(1,2,j)
    axis equal tight
    set(gca,'ydir','rev','fonts',12)
    hold on
    arrow(xpos + [0 Stim.HDisp],ypos + [0 Stim.VDisp],30,0.5,'m-','linew',2)
end
subplot(1,2,1)
plot(xpos,ypos,'ro','markerfacecol','r')
subplot(1,2,2)
plot(xpos+Stim.HDisp,ypos+Stim.VDisp,'bo','markerfacecol','b')
subplot(1,2,1)
ylabel('r e t i n a l   p o s i t i o n   i n   p i x e l s','fonts',12)
text(1.2,-0.1,'r  e  t  i  n  a  l     p  o  s  i  t  i  o  n     i  n     p  i  x  e  l   s ','fonts',12,'horizo','cent','vert','middle','units','norm')

set(gcf,'paperpositionmode','auto')
