# Supplementary material for: Vertical Binocular Disparity is Encoded Implicitly within a Model Neuronal Population Tuned to Horizontal Disparity and Orientation
Source: PLoS Comput Biol. 2010 Apr 22;6(4):e1000754. doi: 10.1371/journal.pcbi.1000754 (PMC2858673; doi:10.1371/journal.pcbi.1000754)
Supplement: Protocol S3 — Matlab code (www.mathworks.com) for running the simulations presented in this paper (gets templates). GetTemplates.m (1.00 KB TXT) [file pcbi.1000754.s003.txt]

'Sit back and relax; this program is going to take days to run.'
clear all
close all
randn('state',543)
rand('state',543)

% Load parameters of encoding population:
EncodingPopulation

Stim.x = [-40:40]; %  in pix
Stim.y = Stim.x;
Stim.HDisps = [-10:10];
Stim.VDisps = [-10:10];
Stim.Type = 'Gaussian Noise';

sumC = zeros(length(Neurons.Ori),length(Neurons.PrefHDisp),length(Neurons.SF),length(Neurons.PhaseDisp),length(Stim.HDisps),length(Stim.VDisps));
nruns=1000;
for jrun=1:nruns
    jrun
    for jstimHD = 1:length(Stim.HDisps);
        Stim.HDisp = Stim.HDisps(jstimHD);
        for jstimVD = 1:length(Stim.VDisps);
            fprintf('%d %d\n',jstimHD,jstimVD)
            Stim.VDisp = Stim.VDisps(jstimVD);
            complexC = PopulationCorrelation(Neurons,Stim);
            allcomplexC(:,:,:,:,jstimHD,jstimVD) = complexC;
        end
        save Tmplates
    end
    sumC = sumC + allcomplexC;
    mnC = sumC/jrun;
    save Tmplates
end
