# Supplementary material for: Vertical Binocular Disparity is Encoded Implicitly within a Model Neuronal Population Tuned to Horizontal Disparity and Orientation
Source: PLoS Comput Biol. 2010 Apr 22;6(4):e1000754. doi: 10.1371/journal.pcbi.1000754 (PMC2858673; doi:10.1371/journal.pcbi.1000754)
Supplement: Protocol S4 — Matlab file, for generating Fig 5 (Fig_DispTunSurfEncoders.m) (3.00 KB TXT) [file pcbi.1000754.s004.txt]

'To plot some example disparity tuning surfaces for encoding neurons'
clear all
close all
load Tmplates

% Convert mean complex-cell correlation into mean spike count, assuming 1=mean spike count to uncorrelated stimuli:
mnC = (1 + mnC);

jHDprefs = [1 1 1]*17;
joris = [3 4 6];
nSF = length(Neurons.SF);
nphd = length(Neurons.PhaseDisp);
figure('pos',[         9         103        1276         564])
% Choose colorscale
caxmn = 0;
caxmx = 2;
for jth=1:length(jHDprefs)
    jori = joris(jth);%unidrnd(length(Neurons.Ori));
    jHDpref = jHDprefs(jth);
    for jphd=1:nphd;
        jSF = 2;
        ax(jphd,jth)=subplot(length(jHDprefs),nphd,jphd + (jth-1)*nphd);
        tmp = squeeze(mnC(jori,jHDpref,jSF,jphd,:,:))';
        hold off
        imagesc(Stim.HDisps,Stim.VDisps,tmp)
        [mx,jH,jV] = max2d(tmp);
        hold on
        % MArk axes:
        plot(xlim,[0 0],'k')
        plot([0 0],ylim,'k')
        % Mark empirical maximum of actual 2D disparity tuning surface:
        plot(Stim.HDisps(jH),Stim.VDisps(jV),'wx','linew',2,'markersize',10)
        % If required, compare this to what we hoped to obtain when we specified the neuron:
        % plot(Neurons.PrefHDisp(jHDpref),Neurons.PrefVDisp,'go')
        set(gca,'ydir','norm','fonts',12)
        % Calculate position disparity this neuron must have been given:
        VD   = -Neurons.PhaseDisp(jphd)/360/Neurons.SF(jSF)*sind(Neurons.Ori(jori));
        HD   = Neurons.PrefHDisp(jHDpref) - Neurons.PhaseDisp(jphd)/360/Neurons.SF(jSF)*cosd(Neurons.Ori(jori)); 
        if jth==1
            sgn = '';
            if Neurons.PhaseDisp(jphd)< 0 
                sgn = '-'; 
            end
            phasestr = [ sgn '\pi/' num2str(abs(180/Neurons.PhaseDisp(jphd)),'%3.0g') ];
            if Neurons.PhaseDisp(jphd)==0
                phasestr = '0';
            end
            text(0.5,1.42,['\Delta\phi = ' phasestr ],'fonts',16,'units','norm','horizontalal','cent','verti','middle')
        end
        title(['\Deltax_{pos} = ' num2str(HD,'%3.2g') ' pix, \Deltay_{pos} = ' num2str(VD,'%3.2g') ' pix'],'fonts',10)
        caxis([caxmn caxmx])
    end
    axes(ax(1,jth))
    text(-0.58,0.5,['\theta = ' num2str(Neurons.Ori(jori)) '^o'],'fonts',16,'rot',90,'units','norm','horizontalal','cent','verti','middle')
end
subplot(length(jHDprefs),nSF,13)
xlabel('s  t   i   m   u   l   u   s       h   o   r   i   z   o   n   t   a   l         d   i   s   p   a   r   i   t   y    \Deltax_{stim}','fonts',16)
subplot(length(jHDprefs),nSF,6)
ylabel('s t i m u l u s   v e r t i c a l    d i s p a r i t y   \Deltay_{stim}','fonts',16)

% Shift axes to the left:
for jth=1:length(jHDprefs)
    for jphd=1:nphd
        axes(ax(jphd,jth))
        ps=get(gca,'pos');
        set(gca,'pos',[ps(1)-0.05+0.011*(jphd-1) ps(2:end)])
    end
end


% Check they are all tuned to the correct disparities:
for jori=1:length(Neurons.Ori)
    for jphd=1:nphd
        for jHD=1:length(Neurons.PrefHDisp)
            for jSF=1:length(Neurons.SF)
                tmp = squeeze(mnC(jori,jHD,jSF,jphd,:,:))';
                [mx,jH,jV] = max2d(tmp);
                HDpref(jori,jHD,jSF,jphd) = Stim.HDisps(jH);
                VDpref(jori,jHD,jSF,jphd) = Stim.VDisps(jV);
                HDprefspecified(jori,jHD,jSF,jphd) = Neurons.PrefHDisp(jHD);
            end
        end
    end
end
unique(VDpref(:))
unique(HDprefspecified(:)-HDpref(:))
h=colorbar;
set(h,'pos',[0.91 0.1 0.025 0.85],'fonts',12)
text(1.76,1.8,'average number of spikes fired by encoding neuron','fonts',14,'rotation',-90,'vert','mid','horiz','cen','units','norm')
text(1.63,1.8,'in response to stimuli with the specified disparity','fonts',14,'rotation',-90,'vert','mid','horiz','cen','units','norm')
set(gcf,'paperpositionmode','auto')
print -dtiff -r500 09-PLCB-RA-1052_Fig5.tif
