# Supplementary material for: Vertical Binocular Disparity is Encoded Implicitly within a Model Neuronal Population Tuned to Horizontal Disparity and Orientation
Source: PLoS Comput Biol. 2010 Apr 22;6(4):e1000754. doi: 10.1371/journal.pcbi.1000754 (PMC2858673; doi:10.1371/journal.pcbi.1000754)
Supplement: Protocol S5 — Matlab code (www.mathworks.com) for running the simulations presented in this paper (Fig_MeanResponses.m) (2.00 KB TXT) [file pcbi.1000754.s005.txt]

'This figure plots the mean response of the population to stimuli with the specified disparity.'
close all
clear all
load Tmplates

% Convert mean complex-cell correlation into mean spike count, assuming 1=mean spike count to uncorrelated stimuli:
mnC = (1 + mnC);


jstimHD = 9;
nSF = length(Neurons.SF);
jphd = find(Neurons.PhaseDisp==0);
jstimVDs = [3 7 9 11 13 15];
nstimVD = length(jstimVDs);
figure('pos',[ 2          35        1275         665])
xL = 0.13;
xw = 0.13;
yh = 0.11;
yB = 0.08;
% Choose colorscale
caxmn = 0;
caxmx = 2;

xspacing = 0.029;
yspacing = 0.04;
for jVD = 1:nstimVD
    jstimVD = jstimVDs(jVD);
    for jSF=1:nSF
        ps = [xL+(xw+xspacing)*(jSF-1) yB+(yh+yspacing)*(jVD-1) xw yh ];
        ax(jVD,jSF) = axes('pos',ps );
        imagesc(Neurons.PrefHDisp,Neurons.Ori,mnC(:,:,jSF,jphd,jstimHD,jstimVD));
        set(gca,'ydir','norm','fonts',12)
        hold on
        arrow(Stim.HDisps(jstimHD)*[1 1],[-120 -80],2,20,'k-','linew',2,'clipping','off')
%        plot(Stim.HDisps(jstimHD)*[1 1],ylim,'k-')
        caxis([caxmn caxmx])
        if jVD==nstimVD
            title(sprintf('f = %4.2g cyc/pix',Neurons.SF(jSF)),'fonts',14)
        end
        if jSF==1
            text(-0.85,1.1,char(65+nstimVD-jVD),'fonts',18,'fontw','bold','units','norm')
            text(-0.97,0.5,['\Deltay    = ' num2str(Stim.VDisps(jstimVD)) ' pix'],'fonts',14,'rot',0,'units','norm','horizon','left','vert','middle')
            text(-0.86,0.4,'stim','fonts',10,'rot',0,'units','norm','horizon','left','vert','middle')
        end
    end
end
axh=colorbar;
set(ax(jVD,jSF),'pos',ps)
set(axh,'pos',[0.91 0.1 0.025 0.85],'fonts',12)
text(1.7,-2.5,'average number of spikes fired by encoding neuron','fonts',14,'rotation',-90,'vert','mid','horiz','cen','units','norm')
text(1.55,-2.5,'to stimuli with the disparity specified in each row','fonts',14,'rotation',-90,'vert','mid','horiz','cen','units','norm')
axes(ax(1,floor((nSF+1)/2)))
xlabel('h  o   r   i   z   o   n   t   a   l       d   i   s   p   a   r   i   t   y       t   u   n   i    n   g   ,   \Deltax_{enc},   i   n       p   i   x   e   l   s','fonts',14)
axes(ax(floor((nstimVD+1)/2),1))
text(-0.27,1,' o   r   i   e   n   t   a   t   i   o   n       t   u   n   i   n   g   ,   \theta,     i   n       d   e   g ','fonts',14,'rot',90,'units','norm','horizon','center','vert','middle')
axes(ax(nstimVD,floor((nSF+1)/2)))
%text(0.5,1.5,'W(\theta, f, \Deltax; \Deltax_{stim}, \Deltay_{stim})','fonts',12,'units','norm','horizon','center','vert','middle')
set(gcf,'paperpositionmode','auto')
print -dtiff -r500 09-PLCB-RA-1052_Fig6.tif
