# Supplementary material for: Vertical Binocular Disparity is Encoded Implicitly within a Model Neuronal Population Tuned to Horizontal Disparity and Orientation
Source: PLoS Comput Biol. 2010 Apr 22;6(4):e1000754. doi: 10.1371/journal.pcbi.1000754 (PMC2858673; doi:10.1371/journal.pcbi.1000754)
Supplement: Protocol S6 — Matlab code (www.mathworks.com) for running the simulations presented in this paper (Fig_FitDisparity.m) (3.00 KB TXT) [file pcbi.1000754.s006.txt]

clear all
close all
load Tmplates
% NB array entries for mnC are (jori,jHD,jSF,jphasedisp,jdecHD,jdecVD)

Neurons.MeanSpikeUncorr = 1;
% Convert mean complex-cell correlation into mean spike count, assuming 1=mean spike count to uncorrelated stimuli:
mnC = (1 + mnC)*Neurons.MeanSpikeUncorr ;
% NB obviously this does not affect the results, since the correlation
% between x and y is the same as between (ax+b) and (cy+d), but notionally
% the algorithm works on spike counts not correlation.

Stim.HDisp = -2;
Stim.VDisp = 2;
ntrials = 5;
nSF=length(Neurons.SF);

% Get response to a single image:
% Make sure this isn't one of the images in the template set by picking an
% unused random seed:
rand('state',5e4)
randn('state',5e3)
complexCspikecount = PopulationSpikeCount(Neurons,Stim);
% NB array entries for complexCspikecount are (jori,jHD,jSF,jphasedisp)

% Show results for zero phase-disp, to make the dimensions manageable
jphd = find(Neurons.PhaseDisp==0);


figure('name','test response','pos',[ 32         463        1184         235]);
% Find max for colorplotting:
tmp = complexCspikecount(:,:,:,jphd);
mx = max(tmp(:));
for jSF=1:nSF
    ps = [0.05+(0.18)*(jSF-1) 0.24 0.15 0.65 ];
    ax(jSF) = axes('pos',ps );
    imagesc(Neurons.PrefHDisp,Neurons.Ori,complexCspikecount(:,:,jSF,jphd));
    set(gca,'ydir','norm','fonts',12)
    hold on
    arrow(Stim.HDisp*[1 1],[-110 -80],2,20,'k-','linew',2,'clipping','off')
    caxis([0 mx])
    title(sprintf('f = %3.2g cycles/pix',Neurons.SF(jSF)),'fonts',12)
end
ps=get(gca,'pos');
h=colorbar;
set(h,'fonts',12)

set(ax(nSF),'pos',ps)
axes(ax(1))
ylabel('o r i e n t a t i o n   t u n i n g   \theta     ','fonts',12)
axes(ax(3))
xlabel('h  o   r   i   z   o   n   t   a   l       d   i   s   p   a   r   i   t   y       t   u   n   i   n   g , \Deltax_{enc}','fonts',14)
set(gcf,'paperpositionmode','auto')
print -dtiff -r500 09-PLCB-RA-1052_Fig7.tif


% Look at correlation between template and actual response
% Go through different possible disparities:
for jdecHD = 1:length(Stim.HDisps);
    for jdecVD = 1:length(Stim.VDisps);
        % Look at stored mean response to stimuli with that disparity:
        tmpmnC = mnC(:,:,:,:,jdecHD,jdecVD);
        % Compare this with the response to the stimulus under consideration:
        Pearsonsr(jdecVD,jdecHD) = Correlation(tmpmnC(:),complexCspikecount(:));
        for jSF=1:length(Neurons.SF)
            tmpmnC1 = mnC(:,:,jSF,:,jdecHD,jdecVD);
            tmpC1 = complexCspikecount(:,:,jSF,:);
            errSF(jdecVD,jdecHD,jSF) = Correlation(tmpmnC1(:),tmpC1(:));
        end
    end
end
figure('name','correlation template*test','pos',[475   236   439   369])
imagesc(Stim.HDisps,Stim.VDisps,Pearsonsr)
xlabel('horizontal disparity tuning of decoding neuron \Deltax_{dec}')
ylabel('vertical disparity tuning of decoding neuron \Deltay_{dec}')
colorbar
% Find best match
[mn,jHD,jVD] = max2d(Pearsonsr);
estHD = Stim.HDisps(jHD);
estVD = Stim.VDisps(jVD);
hold on
plot(Stim.HDisp,Stim.VDisp,'kx','markersize',12,'linew',3)
title(['Estimated disparity is \Deltax_{est} = ' num2str(estHD) 'pix, \Deltay_{est} = ' num2str(estVD) 'pix'])
set(gca,'ydir','norm')
drawnow
colormap hot
text(1.35,0.5,'Pearson correlation between current response and mean','rot',-90,'units','norm','horizo','cen','vert','middle')
set(gcf,'paperpositionmode','auto')
print -dtiff -r500 09-PLCB-RA-1052_Fig8.tif
