# Supplementary material for: Vertical Binocular Disparity is Encoded Implicitly within a Model Neuronal Population Tuned to Horizontal Disparity and Orientation
Source: PLoS Comput Biol. 2010 Apr 22;6(4):e1000754. doi: 10.1371/journal.pcbi.1000754 (PMC2858673; doi:10.1371/journal.pcbi.1000754)
Supplement: Protocol S7 — Matlab code (www.mathworks.com) for running the simulations presented in this paper (FitDisparity.m) (2.00 KB TXT) [file pcbi.1000754.s007.txt]

'Calculate an estimate of disparity from the response of a neuronal population'
'I do this for both correlated and anti-correlated images.'
'If you run it 3 times with different stimulus disparities, to create .mat files FitDisparityA, FitDisparityB, FitDisparityC, then the results can be plotted in Fig_FreqHists.'
clear all
close all
% Here, load a .mat file containing the mean population response,
% previously generated by GetTemplates.mat
load Tmplates
% Specify effective level of neuronal noise - a HIGHER value of
% MeanSpikeUncorr means effectively a LOWER noise level.
Neurons.MeanSpikeUncorr = 1; % mean number of spikes elicited to uncorrelated random-dot patterns within the temporal window available for the discrimination.
% Here are the 3 different test disparities I used:
%Stim.HDisp = 8;Stim.VDisp = 0; %A
%Stim.HDisp = -4;Stim.VDisp = 2; %B
%Stim.HDisp = 6;Stim.VDisp = -4; %C
Stim.HDisp = 6;Stim.VDisp = -8; %D
savefile='FitDisparityD.mat'; % give this an informative name to ensure you don't overwrite results with a different test disparity...

% NB mnC(jori,jHD,jSF,jphasedisp,jstimHD,jstimVD)

% convert stored correlation template (range: [-1,1]) into mean spike count (range: [0,2U])
mnSC = (1 + mnC)*Neurons.MeanSpikeUncorr;
% This is actually unnecessary, since correlations are unaffected by linear
% transformations like this, but I thought it makes the code clearer & the
% logic of the comparison easier to understand.

            
'This program will take a few hours to run'
ntrials = 1000;
nSF=length(Neurons.SF);
for jtrial=1:ntrials
    jtrial   
    % Get response of population to this image
    thisspikecount = PopulationSpikeCount(Neurons,Stim);
    % I need to see which jstimHD,jstimVD provdes the best match
    for jstimHD = 1:length(Stim.HDisps);
        for jstimVD = 1:length(Stim.VDisps);
            % Read off stored templates for the candidate 2D disparity:
            tmpmnSC= mnSC(:,:,:,:,jstimHD,jstimVD);
            Pearsonsr(jstimVD,jstimHD) = Correlation(tmpmnSC(:),thisspikecount(:));
        end
    end
    % Correlated stimuli:
    [mn,jHD,jVD] = max2d(Pearsonsr);
    estimatedHD(jtrial)  = Stim.HDisps(jHD);
    estimatedVD(jtrial) = Stim.VDisps(jVD);
    % For anti-correalted stimuli, thisC and hence the Pearson correlation
    % is just inverted:
    [mn,jHD,jVD] = max2d(-Pearsonsr);
    estimatedHD_anticorr(jtrial)  = Stim.HDisps(jHD);
    estimatedVD_anticorr(jtrial) = Stim.VDisps(jVD);
       
    save(savefile,'Pearsonsr','estimatedHD','estimatedVD','estimatedHD_anticorr','estimatedVD_anticorr','jtrial','ntrials','Stim','Neurons')

end % next trial
