# Supplementary material for: Vertical Binocular Disparity is Encoded Implicitly within a Model Neuronal Population Tuned to Horizontal Disparity and Orientation
Source: PLoS Comput Biol. 2010 Apr 22;6(4):e1000754. doi: 10.1371/journal.pcbi.1000754 (PMC2858673; doi:10.1371/journal.pcbi.1000754)
Supplement: Protocol S8 — Matlab code (www.mathworks.com) for running the simulations presented in this paper (Fig_FreqHists.m) (3.00 KB TXT) [file pcbi.1000754.s008.txt]

clear all
close all
'This is a program to plot the results generated with FitDisparity.m.'
'NB it generates results for both correlated and anti-correlated stimuli, just FYI. Only the correlated ones were shown in the paper.'
% Select the files you want here:
files = { 'FitDisparityA.mat' 'FitDisparityB.mat' 'FitDisparityD.mat' };
nfiles = length(files);

cf=figure('pos',[472    75   504   603],'name','results for correlated stereograms');
af=figure('pos',[472    75   504   603],'name','results for anti-correlated stereograms');
for jfile=[1:nfiles]
    load(files{jfile})
    for corr = [1:2]
        if corr==1
            % plot the correlated results
            figure(cf)
            HD = estimatedHD;
            VD = estimatedVD;
        elseif corr==2
            figure(af)
            HD = estimatedHD_anticorr;
            VD = estimatedVD_anticorr;
        end
        HDfiterr = sqrt(mean((HD-Stim.HDisp).^2));
        VDfiterr = sqrt(mean((VD-Stim.VDisp).^2));
        [ybinHD,xbinHD] = hist(HD,Neurons.PrefHDisp);
        ybinHD = ybinHD/jtrial;
        [ybinVD,xbinVD] = hist(VD,Neurons.PrefHDisp);
        ybinVD = ybinVD/jtrial;
        subplot(nfiles,2,(jfile-1)*2+1)
        bar(xbinHD,ybinHD,1,'facecol','r','edgecol','r')
        text(-0.5,1.1,char(64+jfile),'fonts',18,'fontw','bold','units','norm')
        text(-0.6,0.5,['\Deltax_{test}= ' num2str(Stim.HDisp) 'pix'],'fonts',14,'units','norm','rot',90,'horiz','cen','vert','mid')
        text(-0.43,0.5,['\Deltay_{test}= ' num2str(Stim.VDisp) 'pix'],'fonts',14,'units','norm','rot',90,'horiz','cen','vert','mid')
        set(gca,'fonts',12)
        title(sprintf('RMS error = %3.1f pix',HDfiterr))
        hold on
        axis tight
        xlim([-11 11])
        yl = ylim;
        plot(Stim.HDisp*[1 1],[yl(1)-0.15*range(yl) yl(2)+0.05*range(yl)],'k-','clipping','off')
        subplot(nfiles,2,(jfile-1)*2+2)
        bar(xbinVD,ybinVD,1,'facecol','b','edgecol','b')
        %text((Stim.VDisp<0)*0.6+((Stim.VDisp>=0)-0.5)*2*0.05,0.85,['\Deltay_{test}= ' num2str(Stim.VDisp) 'pix'],'fonts',10,'units','norm')
        set(gca,'fonts',12)
        title(sprintf('RMS error = %3.1f pix',VDfiterr))
        hold on
        axis tight
        xlim([-11 11])
        yl = ylim;
        plot(Stim.VDisp*[1 1],[yl(1)-0.15*range(yl) yl(2)+0.05*range(yl)],'k-','clipping','off')
        subplot(nfiles,2,(nfiles-1)*2+1)
        xlabel('horizontal disparity')
        subplot(nfiles,2,(nfiles-1)*2+2)
        xlabel('vertical disparity')
        for jj=[1:2:6]
            subplot(nfiles,2,jj)
            ylabel('relative frequency')
        end
    end
end

for fig=[cf af]
    figure(fig)
    set(gcf,'paperpositionmode','auto')
    for jfile=1:nfiles
        subplot(nfiles,2,(jfile-1)*2+1)
        ps=get(gca,'pos');
        set(gca,'pos',[ps(1)+0.1 ps(2) ps(3) ps(4)])
        subplot(nfiles,2,(jfile-1)*2+2)
        ps=get(gca,'pos');
        set(gca,'pos',[ps(1)+0.08 ps(2) ps(3) ps(4)])
    end
end

figure(cf)
print -dtiff -r500 09-PLCB-RA-1052_Fig9.tif
