# Supplementary material for: Vertical Binocular Disparity is Encoded Implicitly within a Model Neuronal Population Tuned to Horizontal Disparity and Orientation
Source: PLoS Comput Biol. 2010 Apr 22;6(4):e1000754. doi: 10.1371/journal.pcbi.1000754 (PMC2858673; doi:10.1371/journal.pcbi.1000754)
Supplement: Protocol S9 — Matlab code for generating Fig 10 (DispTunSurfDecoders.m) (2.00 KB TXT) [file pcbi.1000754.s009.txt]

'Program to generate disparity tuning curve for an individual neuron in the decoding population,'
'for both correlated and anti-correlated stimuli. It uses the .mat file produced by GetTemplates.m'
'This program will take several days to run'
clear all
close all
randn('state',2)
rand('state',2)

% Load the specified neuronal population and its mean response 
load Tmplates

Neurons.MeanSpikeUncorr = 1;
% convert stored correlation template (range: [-1,1]) into mean spike count (range: [0,2U])
mnC = (1 + mnC)*Neurons.MeanSpikeUncorr;
% NB obviously this does not affect the results, since the correlation
% between x and y is the same as between (ax+b) and (cy+d), but notionally
% the algorithm works on spike counts not correlation so I thought it was clearer to do it like this.


ThisDecoder.HDisp = -6; % pixels
ThisDecoder.VDisp = 3;

Stim.HDisps = [-10:10];
Stim.VDisps = [-10:10];
Stim.Type = 'Gaussian Noise';

jdecoderHD = find(Stim.HDisps==ThisDecoder.HDisp);
jdecoderVD = find(Stim.VDisps==ThisDecoder.VDisp);

mnPCORR = zeros(length(Stim.VDisps),length(Stim.HDisps));
mnPANTI = zeros(length(Stim.VDisps),length(Stim.HDisps));
nruns=100;
for jrun=1:nruns
    subplot(1,1,1)
    % Go through the possible stimulus disparities:
    for jstimHD = 1:length(Stim.HDisps);
        Stim.HDisp = Stim.HDisps(jstimHD);
        for jstimVD = 1:length(Stim.VDisps);
            Stim.VDisp = Stim.VDisps(jstimVD);
            complexCspikecount = PopulationSpikeCount(Neurons,Stim);
            % Calculate the correlation between the response to this 1
            % stimulus, and the stored template for this decoding neuron:
            tmpmnC = mnC(:,:,:,:,jdecoderHD,jdecoderVD);
            r(jstimVD,jstimHD) = Correlation(complexCspikecount(:),tmpmnC(:));
            imagesc(Stim.HDisps,Stim.VDisps,r)
            drawnow
        end
    end
    mnPCORR = mnPCORR + r.*(r>0); % implement half-wave rectification here
    
    % anti-correlation simply inverts sign of C1 and hence of r:
    r = -r;
    mnPANTI = mnPANTI + r.*(r>0); % implement half-wave rectification here
    save Fig_DispTunSurfDecoders.mat    
end

mnPCORR=mnPCORR/nruns;
mnPANTI=mnPANTI/nruns;
save Fig_DispTunSurfDecoders.mat    
