# Supplementary material for: Vertical Binocular Disparity is Encoded Implicitly within a Model Neuronal Population Tuned to Horizontal Disparity and Orientation
Source: PLoS Comput Biol. 2010 Apr 22;6(4):e1000754. doi: 10.1371/journal.pcbi.1000754 (PMC2858673; doi:10.1371/journal.pcbi.1000754)
Supplement: Protocol S10 — Matlab code for generating Fig 10 (Fig_DispTunSurfDecoders.m) (1.00 KB TXT) [file pcbi.1000754.s010.txt]

'Program to plot disparity tuning surface for an individual neuron in the decoding population,'
'for both correlated and anti-correlated stimuli. It uses the .mat file produced by DispTunSurfDecoders.m'

clear all
close all
load DispTunSurfDecoders
figure('pos',[185         278        1052         420])
colormap hot
mx = max([mnPCORR(:)' mnPANTI(:)']);
subplot(1,2,1)
imagesc(Stim.HDisps,Stim.VDisps,mnPCORR);
% % Mark peak response
% hold on
% [tmp,jh,jv]=max2d(mnPCORR);
% plot(Stim.HDisps(jh),Stim.VDisps(jv),'kx')
title('Correlated stimuli','fonts',16)
subplot(1,2,2)
imagesc(Stim.HDisps,Stim.VDisps,mnPANTI);
title('Anti-correlated stimuli','fonts',16)
h=colorbar;
drawnow
for j=1:2
    subplot(1,2,j)
    set(gca,'ydir','rev','fonts',12)
    caxis([0 mx])
    xlabel('horizontal disparity of test stimuli, \Deltax_{test}','fonts',14)
    ylabel('vertical disparity of test stimuli, \Deltay_{test}','fonts',14)
    hold on
end
subplot(1,2,1)
set(gca,'pos',[0.07  0.1300    0.3347    0.8 ],'ydir','norm')
plot(ThisDecoder.HDisp,ThisDecoder.VDisp,'kx','markersize',12,'linew',3)
subplot(1,2,2)
set(gca,'pos',[0.52  0.1300    0.3347    0.8 ],'ydir','norm')
plot(ThisDecoder.HDisp,ThisDecoder.VDisp,'wx','markersize',12,'linew',3)
h=text(1.35,0.5,'average response of decoding neuron','fonts',14,'rotation',-90,'vert','mid','horiz','cen','units','norm')
h=text(1.275,0.5,'to stimuli with the specified disparity','fonts',14,'rotation',-90,'vert','mid','horiz','cen','units','norm')
set(gcf,'paperpositionmode','auto')
print -dtiff -r500 09-PLCB-RA-1052_Fig10.tif
