# Supplementary material for: Vertical Binocular Disparity is Encoded Implicitly within a Model Neuronal Population Tuned to Horizontal Disparity and Orientation
Source: PLoS Comput Biol. 2010 Apr 22;6(4):e1000754. doi: 10.1371/journal.pcbi.1000754 (PMC2858673; doi:10.1371/journal.pcbi.1000754)
Supplement: Protocol S11 — Zip archive containing 7 files with Matlab functions necessary to run the simulations and generate the figures in the paper (Protocol_S11.zip) (0.14 MB ZIP) [file pcbi.1000754.s011.zip]

Archive with 7 entries (7 files):
- Correlation.m
- EncodingPopulation.m
- MakeStim.m
- MarkIdentity.m
- max2d.m
- PopulationCorrelation.m
- PopulationSpikeCount.m
