# Supplementary material for: Vertical Binocular Disparity is Encoded Implicitly within a Model Neuronal Population Tuned to Horizontal Disparity and Orientation
Source: PLoS Comput Biol. 2010 Apr 22;6(4):e1000754. doi: 10.1371/journal.pcbi.1000754 (PMC2858673; doi:10.1371/journal.pcbi.1000754)
Supplement: Protocol S11 — Zip archive containing 7 files with Matlab functions necessary to run the simulations and generate the figures in the paper (Protocol_S11.zip) (0.14 MB ZIP) [file pcbi.1000754.s011.zip › EncodingPopulation.m]

% Definition of encoding population for the section including phase
% disparity:
'Encoding population which includes phase disparity:'
Neurons.PrefHDisp = [-10:10]; % horizontal position disparity in pixels
Neurons.PrefVDisp = 0;
Neurons.PhaseDisp = [-90 -45 0 45 90 ]; % phase disparity in deg
Neurons.Ori = [-60 -30 0 30 60  90]; % degrees
Neurons.Phase = [0 90];%[0:10:170];
Neurons.SF = [0.2 0.1189 0.0707 0.042 0.025]; % cycles per pixel
Neurons.SD = 0.35./Neurons.SF; % recpetive field envelope SD, in pix
