# Supplementary material for: Vertical Binocular Disparity is Encoded Implicitly within a Model Neuronal Population Tuned to Horizontal Disparity and Orientation
Source: PLoS Comput Biol. 2010 Apr 22;6(4):e1000754. doi: 10.1371/journal.pcbi.1000754 (PMC2858673; doi:10.1371/journal.pcbi.1000754)
Supplement: Protocol S11 — Zip archive containing 7 files with Matlab functions necessary to run the simulations and generate the figures in the paper (Protocol_S11.zip) (0.14 MB ZIP) [file pcbi.1000754.s011.zip › MakeStim.m]

function [imL,imR]=MakeStim(Stim)
nx = length(Stim.x);
ny = length(Stim.y);
bigimnx = nx + abs(Stim.HDisp);
bigimny = ny + abs(Stim.VDisp);
switch Stim.Type
    case 'Gaussian Noise'
        bigim = randn(bigimny,bigimnx);        
    case 'Binary Noise'
        bigim = sign(randn(bigimny,bigimnx));
    case 'Natural Images'
        tic
        files = dir([Stim.Photodir '/*.jpg']);
        jfile = unidrnd(length(files));
        bigim=imread([Stim.Photodir '/' files(jfile).name]);
        bigim = sum(bigim,3);
        bigim  = imresize(bigim, [bigimny bigimnx]);
        toc
end
% Now pick out left and right images
if Stim.HDisp>=0
    pickxL = [1:nx] + Stim.HDisp;
    pickxR = [1:nx];
else
    pickxL = [1:nx] ;
    pickxR = [1:nx] - Stim.HDisp;
end
if Stim.VDisp>=0
    pickyL = [1:ny] + Stim.VDisp;
    pickyR = [1:ny];
else
    pickyL = [1:ny] ;
    pickyR = [1:ny] - Stim.VDisp;
end
imL = bigim(pickyL,pickxL);
imR = bigim(pickyR,pickxR);
