# Supplementary material for: Vertical Binocular Disparity is Encoded Implicitly within a Model Neuronal Population Tuned to Horizontal Disparity and Orientation
Source: PLoS Comput Biol. 2010 Apr 22;6(4):e1000754. doi: 10.1371/journal.pcbi.1000754 (PMC2858673; doi:10.1371/journal.pcbi.1000754)
Supplement: Protocol S11 — Zip archive containing 7 files with Matlab functions necessary to run the simulations and generate the figures in the paper (Protocol_S11.zip) (0.14 MB ZIP) [file pcbi.1000754.s011.zip › PopulationCorrelation.m]

function complexC = PopResponse(Neurons,Stim)
% This is a function called by other .m files. It generates a new random
% stereo image-pair with the parameters specified in Stim, and calculates the response
% of the neuronal population specified in Neurons to this image-pair. The
% neuronal response is output in complexC, the "complex-cell correlation", the
% correlation coefficient between local, filtered versions of the left and
% right image. complexC is an array whose entries specify the neuronal tuning as follows: 
% complexC(orientation,horizontal disparity,spatial frequency,phase disparity)
nori = length(Neurons.Ori);
nHD = length(Neurons.PrefHDisp);
nphase = length(Neurons.Phase);
nphasedisp = length(Neurons.PhaseDisp);
nSF = length(Neurons.SF);
x = Stim.x;
y = Stim.y;
[x2,y2] = meshgrid(x,y);
x2 = x2(:);
y2 = y2(:);
% Generate a new random image of the specified stimulus type
[imL,imR]=MakeStim(Stim);
imL = imL(:);
imR = imR(:);

costh = cosd(Neurons.Ori);
sinth = sind(Neurons.Ori);
reciphalfSDsq = 0.5./Neurons.SD.^2;
complexC = zeros(nori,nHD,nSF,nphasedisp);
vL =zeros(1,nphase);vR=vL;
for jHD=1:nHD
    for jori=1:nori
        for jphd=1:nphasedisp
            for jSF=1:nSF
                % Phase disparity for cells oriented non-vertically would introduce a vertical disparity and an additional horiozntal disparity component
                % So, add on the appropriate horiozntal and vertical position disparity to cancel this out
                % NB For neurons with zero phase disparity, this has no
                % effect: their vertical position disparity will be 0 and
                % their horizontal position disparity will be equal to what
                % was specified as their preferred horiozntal disparity, PrefHDisp.
                halfVD   = -Neurons.PhaseDisp(jphd)/360/Neurons.SF(jSF)*sinth(jori)/2;
                halfHD   = (Neurons.PrefHDisp(jHD)-Neurons.PhaseDisp(jphd)/360/Neurons.SF(jSF)*costh(jori))/2;
                
                xrotL = (x2+halfHD)*costh(jori) + (y2+halfVD)*sinth(jori);
                xrotR = (x2-halfHD)*costh(jori) + (y2-halfVD)*sinth(jori);
                xtmpL = (x2+halfHD).^2+(y2+halfVD).^2;
                xtmpR = (x2-halfHD).^2+(y2-halfVD).^2;
                exptmpL = exp(-xtmpL.*reciphalfSDsq(jSF));
                exptmpR = exp(-xtmpR.*reciphalfSDsq(jSF));
                SFtmpL = 360*Neurons.SF(jSF).*xrotL;
                SFtmpR = 360*Neurons.SF(jSF).*xrotR;
                for jp=1:nphase
                    RFL = exptmpL .* cosd(SFtmpL + Neurons.Phase(jp) + Neurons.PhaseDisp(jphd)/2);
                    RFR = exptmpR .* cosd(SFtmpR + Neurons.Phase(jp) - Neurons.PhaseDisp(jphd)/2);
                    vL(jp) = sum(RFL.*imL);
                    vR(jp) = sum(RFR.*imR);
                end % next phase
                complexB = 2.*vL.*vR;
                complexM = vL.^2 + vR.^2 ;
                % my correlation measure sums over phase
                complexC(jori,jHD,jSF,jphd) = sum(complexB)/sum(complexM);
            end % next phase disparity
        end % next SF
    end % next ori
end % next preferred HD
        
