# Supplementary material for: Vertical Binocular Disparity is Encoded Implicitly within a Model Neuronal Population Tuned to Horizontal Disparity and Orientation
Source: PLoS Comput Biol. 2010 Apr 22;6(4):e1000754. doi: 10.1371/journal.pcbi.1000754 (PMC2858673; doi:10.1371/journal.pcbi.1000754)
Supplement: Protocol S11 — Zip archive containing 7 files with Matlab functions necessary to run the simulations and generate the figures in the paper (Protocol_S11.zip) (0.14 MB ZIP) [file pcbi.1000754.s011.zip › PopulationSpikeCount.m]

function spikecount = PopulationSpikeCount(Neurons,Stim)

% Obtain complex-cell correlation to this image:
complexC = PopulationCorrelation(Neurons,Stim);

% Convert to spike count with Poisson noise:
% First add on 1 and multiply by U (C ranges from -1 to 1; this
% means that mean spike count ranges from 0 to 2U, where U
% is the mean spike count to uncorrelated images:
meanspikecount = (1 + complexC)*Neurons.MeanSpikeUncorr;

% Now add Poisson noise, i.e. noise whose variance = mean.
spikecount = poissrnd(meanspikecount);
